# Supplementary material for: Adamantane-Substituted Purines and Their β-Cyclodextrin Complexes: Synthesis and Biological Activity
Source: Int J Mol Sci. 2021 Nov 24;22(23):12675. doi: 10.3390/ijms222312675 (PMC8657435; doi:10.3390/ijms222312675)
Supplement: Supplementary file 1 [file ijms-22-12675-s001.zip]

Archive with 1 entries (1 files):
- ijms-1466727-supplementary.pdf
